# Supplementary material for: Deciphering Antibody Responses to Orthonairoviruses in Ruminants
Source: Microorganisms. 2021 Jul 13;9(7):1493. doi: 10.3390/microorganisms9071493 (PMC8303759; doi:10.3390/microorganisms9071493)
Supplement: Supplementary file 1 [file microorganisms-09-01493-s001.zip]

Archive with 1 entries (1 files):
- microorganisms-1285320-supplementary.pdf
